# Supplementary material for: The Anti-Inflammatory and Skin Barrier Function Recovery Effects of Carica papaya Peel in Mice with Contact Dermatitis
Source: Int J Mol Sci. 2025 Nov 17;26(22):11122. doi: 10.3390/ijms262211122 (PMC12653787; doi:10.3390/ijms262211122)
Supplement: Supplementary file 1 [file ijms-26-11122-s001.zip]

Archive with 5 entries (5 files):
- Supplementary data S1. Body weight and Spleen body weight ratio.pdf
- Supplementary data S2. Effects on the Normal Skin.pdf
- Supplementary data S3. Components analysis using HPLC.pdf
- Supplementary data S4. Experimental design.pdf
- Supplementary data S5. The primer sets for qPCR.pdf
